# Supplementary material for: Mapping the cellular and molecular heterogeneity of normal and malignant breast tissues and cultured cell lines
Source: Breast Cancer Res. 2010 Oct 21;12(5):R87. doi: 10.1186/bcr2755 (PMC3096980; doi:10.1186/bcr2755)
Supplement: Additional file 7 — Table 3. In vitro vs. in vivo comparative molecular marker expression of breast cancer cell lines. [file bcr2755-S7.XLS]

## Sheet: Raw data
Xenograft Model Summary (orthotopic injections)
Cell Line	Sample ID	Block	H&E	Stain								Histology Stain Results
								ER	HER2	p53	VIM	EGFR	EpCAM	A100A4	S100A6
SUM149
1	260	260R	Y	ER, Her2, p53, vimentin, EGFR, EpCAM				neg	neg	pos+++	pos-weak	neg	pos	neg/pepper	pos
2	260	260L	Y
3	261	261R	Y	ER, Her2, p53, vimentin
4	261	261L	Y
SUM229
1	253	253R	Y	ER, Her2, p53, vimentin, EGFR, EpCAM				neg	neg	pos+++	pos-weak	neg	neg	neg	neg
2	252	252R	Y	ER, Her2, p53, vimentin
3	254	254R	Y
4	552	H02-161-35
5	551	H02-162-8
SUM190
1	299R	01-2647-6	Y
2	293L	01-2648-1	Y	ER, Her2, p53, vimentin				neg	pos+++	pos+++	pos-weak			neg/pepper	pos (edge)
3	292R	01-2648-3	Y
4	292L	01-2648-2	Y	ER, Her2, p53, vimentin, EGFR, EpCAM				neg	pos+++	pos+++	pos-weak	neg	pos/weak
TUM177
1	249L	00-2145-1	Y	ER, Her2, p53, vimentin,EGFR, EpCAM				neg	neg	pos+++	pos+++	pos/weak	neg	neg	neg
2	250L	00-2145-6	Y
3	250R	00-2145-5	Y
4	251L	00-2145-9	Y
5	249R	00-2145-2	Y
6	251R	00-2145-10	Y	ER, Her2, p53, vimentin
SUM1315
1	323R	H01-32-7	Y	ER, Her2, p53, vimentin				neg	neg	pos+++	pos+++			pos	pos
2	323L	H01-32-6	Y
3	322L	H01-32-9		ER, Her2, p53, vimentin,EGFR, EpCAM				neg	neg	pos+++	pos+++	neg	neg
4	556	H02-161-37
5	543	H02-161-1
SUM159
1	225L	H01-2059-1	Y
2	225R	H01-2059-2
3	224L	H01-2058-1
4	224R	H01-2058-2	Y
5	226L	H01-2060-1	Y	ER, Her2, p53, vimentin				neg	neg	pos+++	pos+++
6	226R	H01-2060-2	Y
7	539	H02-161-26		ER, Her2, p53, vimentin				neg	neg	pos+++	pos+++	neg	neg	pos	pos
MDA.MB.231
1	538	H02-161-27		ER, Her2, p53, vimentin				neg	neg	pos+++	pos+++
2	453	H02-61-58
3	454	H02-61-26
4	460	H02-161-27
5	462	H02-161-34
6	560	H02-161-34		ER, Her2, p53, vimentin, EGFR, EpCAM				neg	neg	pos+++	pos+++	neg	neg	neg/pepper	pos
SUM225	comedo-like
1	542	H02-161-8		ER, Her2, p53, vimentin				neg	pos+++	pos+++	neg
2	456	H02-61-31
3	455	H02-61-44		EGFR, EpCAM								neg	weak pos	neg/pepper	pos
4	526	H02-158-36
5	541	H02-161-23
BT20
1	2163	2163	Y	ER, Her2, p53, EGFR, EpCAM				pos-weak	pos-weak	pos++(edge)		pos	pos	pos	pos
2	2164	2164	Y
HCC2157	comedo-like neural invsion- lung micromets
1	2165	2165	Y	ER,HER2				neg	pos++
2	2166	2166	Y
3	2230	2230	Y	ER,HER2,p53, ViM, EGFR, EpCAM				neg	post ++	pos	pos	neg/weak	pos	neg	pos
4	2231	2231	Y
5	2232	2232	Y	ER,HER2,p53, ViM, EGFR, EpCAM				neg	post ++	pos	pos	neg/weak	pos
MDA.MB.361								pos++	pos+++	neg	neg
1	2175	2175	Y	ER, Her2, p53, vimentin
2	2176	2176	Y
3	2177	2177	Y	EGFR, EpCAM								neg	pos	pos	pos
HCC1419
1	2198	2198	Y
2	2199	2199	Y
HCC70
1	2195	2195	Y	ER,P53,HER2				neg	neg	pos+++				neg/pepper	pos
2	2196	2196	Y	ER,P53,HER2
3	2197	2197	Y	ER,HER2,p53, EGFR, EpCAM				neg	neg	pos+++		neg	pos/weak
HCC1806
1	2181	2181	Y	ER, Her2, p53, vimentin, EGFR, EpCAM				neg	neg	neg	neg	pos/weak	pos	neg/pepper	pos
2	2182	2182	Y
3	2183	2183	Y
HCC1428
1	2220	2220	Y	ER, Her2, p53, vimentin, EGFR, EpCAM				pos+++	neg	neg	neg	neg	neg	neg	neg
2	2221	2221	Y
HCC1500
1	2240	2240	Y
2	2241	2241	Y
3	2242	2242	Y
MCF7
1	177	177	Y	ER, Her2, p53, vimentin				pos+++	neg	neg	neg			neg	neg
2	532	532	Y
T47D
1	2254	2254	Y
2	2255	2255	Y
3	2256	2256	Y

## Sheet: Final Table 3
Table 3: Comparitive molecular marker expression
Cell Line			Marker Expression in vitro						Marker expression in vivo
	CK14	CK18	ER	VIM	EGFR *	EpCAM	CK14	CK18	ER	VIM	EGFR
MCF7	neg	pos	pos	neg	neg	pos	neg	pos	pos	neg	ND
HCC1428	neg	pos	pos	neg	ND	pos	neg	pos	pos	neg	neg
T47D	neg	pos	pos	neg	pos	pos	ND	ND	pos	neg	ND
HCC1500	neg	pos	pos	neg	ND	pos	ND	ND	pos	neg	ND
MDA.MB.361	neg	pos	pos	neg	neg	pos	mixed	pos	pos	neg	neg
HCC1419	neg	pos	neg	neg	ND	pos	N/A	N/A	N/A	N/A	N/A
SUM225	neg	pos	neg	neg	neg	pos	neg	mixed	neg	neg	neg
BT20	neg	pos	neg	neg	pos	pos	neg	pos	mixed	neg	pos
SUM149	neg	pos	neg	mixed	pos	pos	pos	neg	neg	neg-weak	neg
SUM229	ND	ND	ND	ND	pos	ND	neg	neg	neg	neg-weak	neg
HCC70	pos	pos	neg	mixed	ND	pos	mixed	neg	neg	pos	neg
HCC1806	pos	pos	neg	mixed	ND	pos	pos	neg	neg	pos	mixed
TUM177	neg	neg	neg	pos	ND	neg	neg	neg	neg	pos	mixed
SUM1315	neg	neg	neg	pos	pos	neg	neg	neg	neg	pos	neg
SUM159	neg	neg	neg	pos	pos	neg	pos	neg	neg	pos	neg
MDA.MB.231	neg	neg	neg	pos	pos	neg	mixed	neg	neg	pos	neg
* from Hollestelle et al.							pos: >50% of the cells stain
pos: >80% of the cells stain							mixed: >10% but < 50% of the cells stain
mixed: >1% but < 50% of the cells stain							neg; 0 to 10% of the cells stain
neg; 0 % of the cells stain							N/A: not applicable as cells were not injected into mice
ND: not done							ND: not done

## Sheet: Final Table 2
Table 2: Histopathological Characteristics of Breast Cancer Cell Line Xenografts
Cell Line	Tumor	Cell Differentiation	Histological				Marker expression in vivo
	Latency	Subtype	Feature(s)	ER	CK14	CK18	HER2	p53	VIM	EGFR
MCF7	*8-10wks	LUM1	solid epithelial- intraductal/ductal	pos			neg	neg	neg	N/D
HCC1428	15wks	LUM1	solid epithelial-ductal	pos			neg	neg	neg	neg
T47D	*12wks	LUM2	solid epithelial-ductal	pos			neg	pos	neg	N/D
HCC1500	*8-10wks	LUM2	solid/acinar epithelial-ductal	pos			neg	pos	neg	N/D
MDA.MB.361	8-12wks	LUM2	solid/acinar epithelial- intraductal/ductal	pos			pos	neg	neg	neg
HCC1419	none	LUM2	solid epithelial	N/A			N/A	N/A	N/A	N/A
SUM225	75%, 6 wks	LUM2	epithelial-ductal and comedo	neg			pos	pos	neg	neg
BT20	8-12wks	LUM2	papillar epithelial-intraductal/comedo, squamous	mixed			mixed	mixed	neg	pos
SUM149	6-8 wks	BAS	solid epithelial-ductal	neg			neg	pos	neg	neg
SUM229	4 wks	BAS	solid epithelial-ductal	neg			neg	pos	neg	neg
HCC70	6-8wks	BAS	epithelial- intraductal/ductal	neg			neg	pos	pos	neg
HCC1806	2-4 wks	BAS	epithelial-squamous	neg			neg	neg	pos	mixed
TUM177	2-4 wks	MES	epithelial	neg			neg	pos	pos	mixed
SUM1315	12wks	MES	solid spindle-cell-carcino-sarcoma	neg			neg	pos	pos	neg
SUM159	2-4wks	MES	Spindle-cell	neg			neg	pos	pos	neg
MDA.MB.231	6 wks	MES	Spindle-cell	neg			neg	pos	pos	neg
# time to reach 1cm in diameter
* requires estrogen supplmentation to form tumors
N/A: Not applicable
N/D: Not determined
pos: >50% of the cells stain
mixed: >10% but < 50% of the cells stain
neg; 0 to 10% of the cells stain

## Sheet: Final Table 1
Table 1: Molecular Characterization of Human Breast Cell Lines
Cell Line	Source	*%CD44+	Cellular	Cell Surface			Marker Expression in vitro
		CD24-	Morphology	Differentiation State	CK14	CK18	ER	VIM	EpCAM		(Neve et al)	(Hollestelle et al)
HME I	Reduction Mammoplasty	0.05	epithelial	EpCAM+/CD24-/CD49f+	pos	mixed	neg	pos	pos	BAS	ND	ND
HMEII	Reduction Mammoplasty	0.82	epithelial	EpCAM-/CD49f+	pos	mixed	neg	pos	mixed	MES	ND	ND
MCF10F	fibrocyctic Disease	52.53	epithelial	EpCAM+/CD24-/CD49f+	ND	ND	ND	ND	ND	BAS	ND	ND
MCF10A	fibrocyctic Disease	0.03	epithelial	EpCAM-/CD49f+	pos	pos	neg	pos	neg	MES	BASAL-B	ND
MCF7	Pleural Effusion	0.35	epithelial	EpCAM+/CD49f-	neg	pos	pos	neg	pos	LUM1	LUM	LUM
HCC1428	Pleural Effusion	3.88	epithelial	EpCAM+/CD49f-	neg	pos	pos	neg	pos	LUM1	LUM	ND
T47D	Pleural Effusion	0.53	epithelial	EpCAM+/CD49f+	neg	pos	pos	neg	pos	LUM2	LUM	LUM
HCC1500	Primary BrCa	N/D	epithelial	EpCAM+/CD49f+	neg	pos	pos	neg	pos	LUM2	BASAL-B	BASAL
MDA.MB.361	Pleural Effusion	0.04	epithelial	EpCAM+/CD49f+	neg	pos	pos	neg	pos	LUM2	LUM	LUM
HCC1419	Primary BrCa	0.05	epithelial	EpCAM+/CD49f+	neg	pos	neg	neg	pos	LUM2	ND	ND
SUM225	Chest Wall recurrence	5.25	epithelial	EpCAM+/CD49f+	neg	pos	neg	neg	pos	LUM2	BASAL-A	BASAL
BT20	Primary BrCa	0.53	epithelial	EpCAM+/CD49f+	neg	pos	neg	neg	pos	LUM2	BASAL-A	BASAL
SUM149	Primary BrCa	6.41	mixed	EpCAM+/CD24-/CD49f+	pos	pos	neg	mixed	pos	BAS	BASAL-B	BASAL
SUM229	Pleural Effusion	76.11	spindle	EpCAM+/CD24-/CD49f+	ND	ND	ND	ND	ND	BAS	ND	N/D
HCC70	Primary BrCa	23.14	spindle	EpCAM+/CD24-/CD49f+	pos	pos	neg	mixed	pos	BAS	BASAL-A	BASAL
HCC1806	Primary BrCa	52.51	spindle	EpCAM+/CD24-/CD49f+	pos	pos	neg	mixed	pos	BAS	ND	ND
TUM177	Primary BrCa	17.24	spindle	EpCAM-/CD49f+	neg	neg	neg	pos	neg	MES	N/A	N/A
SUM1315	Xenotransplant of met.	97.86	spindle	EpCAM-/CD49f+	neg	neg	neg	pos	neg	MES	BASAL-B	BASAL-B
SUM159	Primary BrCa	96.61	spindle	EpCAM-/CD49f+	neg	neg	neg	pos	neg	MES	BASAL-B	BASAL
MDA.MB.231	Pleural Effusion	99.54	spindle	EpCAM-/CD49f+	neg	neg	neg	pos	neg	MES	BASAL-B	BASAL
*Averaged over 3-4 independent biologcal replicates
N/A: Not applicable
ND: Not determined
mixed: >10% but < 50% of the cells spindle
pos: >80% of the cells stain
mixed: >1% but < 50% of the cells stain
neg; 0 % of the cells stain
																				-15
																				33	-24
																				10	-29
																				-38

## Sheet: Summary Tables
Cell Line		in vivo IHC						Cell Line	Source	Tumor	Mets				Cell Line	FACS subtype	Microarray	Mutation
	ER	HER2	p53	VIM	EGFR	EpCAM				Latency							(Neve et al)	(Hollestelle et al)
HMEC	neg	N/A	N/A	pos+++	N/A	N/A		HMEC	Reduction Mammoplasty	none	N				HMEC	BASAL-B	N/D	N/D
MCF10F	N/A	N/A	N/A	N/A	N/A	N/A		MCF10F	fibrocyctic Disease	none	N				MCF10F	BASAL-A	N/D	N/D
MCF10A	N/A	N/A	N/A	N/A	N/A	N/A		MCF10A	fibrocyctic Disease	none	N				MCF10A	BASAL-B	BASAL-B	BASAL
SUM149	neg	neg	pos+++	neg-weak	neg	pos		SUM149	Primary BrCa	6-8wks	N				SUM149	BASAL-A	BASAL-B	BASAL
SUM229	neg	neg	pos+++	neg-weak	neg	neg		SUM229	Pleural Effusion	4wks	N				SUM229	BASAL-A	N/D	N/D
SUM190	neg	pos+++	pos+++	neg-weak	neg	pos-weak		SUM190	Primary BrCa	8wks	N				SUM190		BASAL-A	N/D
TUM177	neg	neg	pos+++	pos+++	pos-weak	neg		TUM177	Primary BrCa	2-4wks	N				TUM177	BASAL-B	N/A	N/D
SUM1315	neg	neg	pos+++	pos+++	neg	neg		SUM1315	Xenotransplant of met.	12wks	Y: Lung, Brain				SUM1315	BASAL-B	BASAL-B	BASAL
SUM159	neg	neg	pos+++	pos+++	neg	neg		SUM159	Primary BrCa	2-4wks	N				SUM159	BASAL-B	BASAL-B	BASAL
MDA.MB.231	neg	neg	pos+++	pos+++	neg	neg		MDA.MB.231	Pleural Effusion	6wks	N				MDA.MB.231	BASAL-B	BASAL-B	N/D
SUM225	neg	pos+++	pos+++	pos++(edge)	neg	pos-weak		SUM225	Chest Wall recurrence	75% 6wks	N				SUM225	LUM-B	BASAL-A	N/D
BT20	pos-weak	pos-weak	pos++(edge)		pos	pos		BT20	Primary BrCa	8-12wks	N				BT20	LUM-B	BASAL-A	BASAL
HCC2157	neg	pos++			pos-weak	pos		HCC2157	Primary BrCa	17-20wks	Y: Lung				HCC2157		BASAL-A	LUM
MDA.MB.361	pos+++	pos+++	neg	neg	neg	pos		MDA.MB.361	Pleural Effusion	8-12wks	N				MDA.MB.361	LUM-B	LUM	LUM
HCC1419								HCC1419	Primary BrCa	none	N				HCC1419	LUM-A	N/D	N/D
HCC70	neg	neg	pos+++		neg	pos-weak		HCC70	Primary BrCa	6-8wks	N				HCC70	BASAL-A	BASAL-A	N/D
HCC1806	neg	neg	neg		pos-weak	pos		HCC1806	Primary BrCa	2-4wks	N				HCC1806	BASAL-A	N/D	N/D
HCC1428	pos+++	neg	neg	neg	neg	neg		HCC1428	Pleural Effusion	15wks	N				HCC1428	LUM-A	LUM	N/D
HCC1500								HCC1500	Primary BrCa	8-10wks (+E2)	N				HCC1500	LUM-B	BASAL-B	N/D
MCF7	pos+++	neg	neg	neg				MCF7	Pleural Effusion	8-10 week (+E2)	N				MCF7	LUM-A	LUM	LUM
T47D								T47D	Pleural Effusion	12-14 wks (+E2)	N				T47D	LUM-B	LUM	LUM
Cell Line	FACS	Microarray	Mutation					Tumor Subclass
		(Neve et al)	(Nagel et al)
HMEC	MES	N/D	N/D												Classification differences
MCF10F	MES	N/D	N/D
MCF10A	MES	BASAL-B	BASAL
SUM149	BAS	BASAL-B	BASAL
SUM229	BAS	N/D	N/D
SUM190	N/D	BASAL-A	N/D
TUM177	MES	N/A	N/D
SUM1315	MES	BASAL-B	BASAL
SUM159	MES	BASAL-B	BASAL
MDA.MB.231	MES	BASAL-B	N/D
SUM225	LUM2	BASAL-A	N/D
BT20	LUM2	BASAL-A	BASAL
HCC2157	N/D	BASAL-A	LUM
MDA.MB.361	LUM2	LUM	LUM
HCC1419	LUM2	N/D	N/D
HCC70	BAS	BASAL-A	N/D
HCC1806	BAS	N/D	N/D
HCC1428	LUM1	LUM	N/D
HCC1500	LUM2	BASAL-B	N/D
MCF7	LUM1	LUM	LUM
T47D	LUM2	LUM	LUM

## Sheet: Table 1
Table 1 : Cell Line Summary
Cell Line	Source	Tumor	Cell Surface	Microarray	Mutation		Marker Expression in vitro
		Latency #		(Neve et al)	(Hollestelle et al)	CK14	CK18	ER	VIM
HME I	Reduction Mammoplasty	none	BAS	N/D	N/D	pos	pos	neg	pos
HMEII	Reduction Mammoplasty	none	MES	N/D	N/D	pos	pos	neg	pos
MCF10F	fibrocyctic Disease	none	BAS	N/D	N/D	ND	ND	ND	ND
MCF10A	fibrocyctic Disease	none	MES	BASAL-B	BASAL-B	pos	pos	neg	pos
MCF7	Pleural Effusion	*8-10wks	LUM1	LUM	LUM	neg	pos	pos	neg
HCC1428	Pleural Effusion	15wks	LUM1	LUM	LUM	neg	pos	pos	neg
T47D	Pleural Effusion	*12wks	LUM2	LUM	LUM	neg	pos	pos	neg
HCC1500	Primary BrCa	*8-10wks	LUM2	BASAL-B	BASAL-B	neg	pos	pos	neg
MDA.MB.361	Pleural Effusion	8-12wks	LUM2	LUM	LUM	neg	pos	pos	mixed
HCC1419	Primary BrCa	none	LUM2	N/D	N/D	neg	pos	neg	neg
SUM225	Chest Wall recurrence	75%, 6 wks	LUM2	BASAL-A	BASAL-A	neg	pos	neg	neg
BT20	Primary BrCa	8-12wks	LUM2	BASAL-A	BASAL-A	neg	pos	neg	neg
SUM149	Primary BrCa	6-8 wks	BAS	BASAL-B	BASAL-B	neg	pos	neg	mixed
SUM229	Pleural Effusion	4 wks	BAS	N/D	N/D	ND	ND	ND	ND
HCC70	Primary BrCa	6-8wks	BAS	BASAL-A	BASAL-A	pos	pos	neg	mixed
HCC1806	Primary BrCa	2-4 wks	BAS	N/D	N/D	pos	pos	neg	neg
TUM177	Primary BrCa	2-4 wks	MES	N/A	N/A	neg	neg	neg	pos
SUM1315	Xenotransplant of met.	12wks	MES	BASAL-B	BASAL-B	neg	neg	neg	pos
SUM159	Primary BrCa	2-4wks	MES	BASAL-B	BASAL-B	neg	neg	neg	pos
MDA.MB.231	Pleural Effusion	6 wks	MES	BASAL-B	BASAL-B	neg	neg	neg	pos
# time to reach 1cm in diameter
* requires estrogen supplmentation to form tumors
N/A: Not applicable
N/D: Not determined
pos: >50% of the cells stain
mixed: >10% but < 50% of the cells stain
neg; 0 to 10% of the cells stain

## Sheet: Table 3
Normal Cell Type	FACS			Marker Expressoin
	identifier	ER	HER2	VIM	GATA3	TFF3	CK14	CK19
Luminal 1	ESAhi/CD49f-	(+)	(+/-)	(-)	(+)	(+)	(-)	(+)
Luminal 2	ESA+/CD24+/CD49f+	(+/-)	(+)	(-)	(+)	(+)	(-)	(+)
Basal	ESA+/CD24-/CD49f+	(-)	(-)	(-)	(-)	(-)	(+)	(+)
Mesenchymal	ESA-/CD49f+	(-)	(-)	(+)	(-)	(-)	(-)	(-)

## Sheet: table 2
Table 2 : In vivo Xenograft Summary
Cell Line				in vivo IHC
	ER	HER2	p53	VIM	EGFR	S100A4	S100A6	EpCAM
SUM149	neg	neg	pos+++	neg-weak	neg	pos+	pos	pos
SUM229	neg	neg	pos+++	neg-weak	neg	neg	neg	neg
SUM190	neg	pos+++	pos+++	neg-weak	neg	pos+	pos-weak	pos-weak
TUM177	neg	neg	pos+++	pos+++	pos-weak	neg	neg	neg
SUM1315	neg	neg	pos+++	pos+++	neg	pos+++	pos	neg
SUM159	neg	neg	pos+++	pos+++	neg	pos+++	pos	neg
MDA.MB.231	neg	neg	pos+++	pos+++	neg	pos+	pos	neg
SUM225	neg	pos+++	pos+++	pos+++(edge)	neg	pos+	pos	pos-weak
BT20	pos-weak	pos-weak	pos++(edge)		pos	pos+++	pos	pos
HCC2157	neg	pos++	pos+++	pos+++	pos-weak	neg	pos	pos
MDA.MB.361	pos	pos+++	neg	neg	neg			pos
HCC1419
HCC70	neg	neg	pos+++		neg			pos-weak
HCC1806	neg	neg	neg		pos-weak			pos
HCC1428	pos	neg	neg	neg	neg			neg
HCC1500
MCF7	pos	neg	neg	neg
T47D	pos

## Sheet: Drug Sensitivity
Cell Line	Taxol	AG	Gefintnib	Lapatinib	Tamoxifen			N	>70% viability
SUM149	Y++	Y++	Y++	M	N			M	Between 50-70% viable
SUM229	N	M	Y	N	N			Y	50% or less viable
TUM177	N	N	N	N	Y++			Y++	30% or less viable
SUM1315	N	M	Y++	M	M
SUM159	Y++	Y++	Y++	Y	N
MDA.MB.231	N	N	N	N	Y++
SUM225	M	M	Y++	Y	M
BT20	M	N	Y++	N	N
MDA.MB.361	N	N	Y	M	N
HCC1419	N	N	Y	M	N
HCC70	M	N	Y++	M	M
HCC1806	N	N	N	N	Y++
HCC1428	N	M	Y++	M	Y
HCC1500	N	M	Y++	N	M
MCF7	M	N	Y	N	N
T47D	N	N	M	N	Y++
Cell Line	Taxol	AG	Gefintnib	Lapatinib	Tamoxifen
SUM149	Y++	Y++	Y++	M	N
SUM229	N	M	Y	N	N		Taxol & AG	Tamoxifen	Gefintib
TUM177	N	N	N	N	Y++		149	T47D	229
SUM1315	N	M	Y++	M	M		159	1428	70
SUM159	Y++	Y++	Y++	Y	N				1315		Basal A
MDA.MB.231	N	N	N	N	Y++			177	225		Basal B
SUM225	M	M	Y++	Y	M			231	BT20		Luminal A
BT20	M	N	Y++	N	N			1806	361		Luminal B
MDA.MB.361	N	N	Y	M	N				1419
HCC1419	N	N	Y	M	N				1500
HCC70	M	N	Y++	M	M				MCF7
HCC1806	N	N	N	N	Y++
HCC1428	N	M	Y++	M	Y
HCC1500	N	M	Y++	N	M
MCF7	M	N	Y	N	N
T47D	N	N	M	N	Y++

## Sheet: summary 2
Cell Line		in vivo IHC					in vitro
	ER	HER2	p53	VIM		ER	HER2	p53	BRCA1
HMEC	neg	N/A	N/A	pos+++
MCF10F	N/A	N/A	N/A	N/A
MCF10A	N/A	N/A	N/A	N/A
SUM149	neg	neg	pos+++	pos-weak				mut	mut
SUM229	neg	neg	pos+++	pos-weak				mut
SUM190	neg	pos+++	pos+++	pos-weak			ampl
TUM177	neg	neg	pos+++	pos+++
SUM1315	neg	neg	pos+++	pos+++				mut	mut
SUM159	neg	neg	pos+++	pos+++				mut
MDA.MB.231	neg	neg	pos+++	pos+++				mut
SUM225	neg	pos+++	pos+++	pos++(edge)			ampl	mut
BT20	pos-weak	pos-weak	pos++(edge)					mut
HCC2157	neg	pos++						mut
MDA.MB.361	pos++	pos+++	neg	neg		pos	ampl	mut
HCC1419								mut
HCC70	neg	neg	pos+++					mut
HCC1806	neg	neg	neg					mut
HCC1428	pos+++	neg	neg	neg				mut
HCC1500
MCF7	pos+++	neg	neg	neg		pos
T47D						pos		mut
Cell Line	Tumor				Marker expression in vivo
	Latency	ER	HER2	p53	VIM	S100A4	S100A6	EGFR
SUM149	6-8wks	neg	neg	pos+++	neg-weak	neg	pos	neg
SUM229	4wks	neg	neg	pos+++	neg-weak	neg	neg	neg
TUM177	2-4wks	neg	neg	pos+++	pos+++	neg	neg	pos-weak
SUM1315	12wks	neg	neg	pos+++	pos+++	pos	pos	neg
SUM159	2-4wks	neg	neg	pos+++	pos+++	pos	pos	neg
MDA.MB.231	6wks	neg	neg	pos+++	pos+++	pos	pos	neg
SUM225	75% 6wks	neg	pos+++	pos+++	neg	neg	pos	neg
BT20	8-12wks	pos-weak	pos-weak	pos++(edge)		neg	pos	pos
MDA.MB.361	8-12wks	pos+++	pos+++	neg	neg	neg	pos	neg
HCC1419	none	N/A	N/A	N/A	N/A	N/A	N/A	N/A
HCC70	6-8wks	neg	neg	pos+++		neg	pos	neg
HCC1806	2-4wks	neg	neg	neg		neg	pos	pos-weak
HCC1428	15wks (no E2)	pos+++	neg	neg	neg	neg	neg	neg
HCC1500	8-10wks (+E2)	pos++	neg	pos++	neg	N/D	N/D	N/D
MCF7	8-10 week (+E2)	pos+++	neg	neg	neg	N/D	N/D	N/D
T47D	12-14 wks (+E2)	pos++	neg	pos++	neg	N/D	N/D	N/D
